# Supplementary material for: EMUlator: An Elementary Metabolite Unit (EMU) Based Isotope Simulator Enabled by Adjacency Matrix
Source: Front Microbiol. 2019 Apr 30;10:922. doi: 10.3389/fmicb.2019.00922 (PMC6503117; doi:10.3389/fmicb.2019.00922)
Supplement: Supplementary file 3 [file Data_Sheet_3.zip]

Archive with 11 entries (8 files):
- EMUlator/
- EMUlator/decompose.pyd
- EMUlator/EMU.pyd
- EMUlator/example/
- EMUlator/example/TCA_cycle/
- EMUlator/example/TCA_cycle/Reaction_list.txt
- EMUlator/example/TCA_cycle/To_simulate.txt
- EMUlator/Natural_abunance.txt
- EMUlator/run_decomposation.py
- EMUlator/run_simulation.py
- EMUlator/simulate.pyd
