# Supplementary material for: EMUlator: An Elementary Metabolite Unit (EMU) Based Isotope Simulator Enabled by Adjacency Matrix
Source: Front Microbiol. 2019 Apr 30;10:922. doi: 10.3389/fmicb.2019.00922 (PMC6503117; doi:10.3389/fmicb.2019.00922)
Supplement: Supplementary file 3 [file Data_Sheet_3.zip › EMUlator/example/TCA_cycle/Reaction_list.txt]

#reaction_ID	reactant_IDs(atom)	product_IDs(atom)	reversibility
v1	OAA(abcd)+AcCoA(ef)	Cit(dcbfea)	0
v2	Cit(abcdef)	AKG(abcde)+CD(f)	0
v3	AKG(abcde)	Glu(abcde)	0
v4	AKG(abcde)	Suc(bcde)+CD(a)	0
v5	Suc(0.5abcd,0.5dcba)	Fum(0.5abcd,0.5dcba)	0
v6	Fum(0.5abcd,0.5dcba)	OAA(abcd)	1
v7	Asp(abcd)	OAA(abcd)	0
