# Supplementary material for: EMUlator: An Elementary Metabolite Unit (EMU) Based Isotope Simulator Enabled by Adjacency Matrix
Source: Front Microbiol. 2019 Apr 30;10:922. doi: 10.3389/fmicb.2019.00922 (PMC6503117; doi:10.3389/fmicb.2019.00922)
Supplement: Supplementary file 3 [file Data_Sheet_3.zip › EMUlator/example/TCA_cycle/To_simulate.txt]

Glu12345
