# Supplementary material for: EMUlator: An Elementary Metabolite Unit (EMU) Based Isotope Simulator Enabled by Adjacency Matrix
Source: Front Microbiol. 2019 Apr 30;10:922. doi: 10.3389/fmicb.2019.00922 (PMC6503117; doi:10.3389/fmicb.2019.00922)
Supplement: Supplementary file 3 [file Data_Sheet_3.zip › EMUlator/Natural_abunance.txt]

#atom	natural_abundance(1997)
H	0.999885	0.000115
C	0.9893	0.0107
N	0.99632	0.00368
O	0.99757	0.00038	0.00205
Si	0.922297	0.046832	0.030872
S	0.9493	0.0076	0.0429	0.0002
