# Supplementary material for: EMUlator: An Elementary Metabolite Unit (EMU) Based Isotope Simulator Enabled by Adjacency Matrix
Source: Front Microbiol. 2019 Apr 30;10:922. doi: 10.3389/fmicb.2019.00922 (PMC6503117; doi:10.3389/fmicb.2019.00922)
Supplement: Supplementary file 3 [file Data_Sheet_3.zip › EMUlator/run_decomposation.py]

#!/usr/bin/env pyhton
# -*- coding: UTF-8 -*-


__author__ = 'Chao Wu'
__date__ = '9/28/2018'
__version__ = '1.0'


import argparse
from decompose import main


if __name__ == '__main__':

	parser = argparse.ArgumentParser(description='This script conducts EMU decomposition of metabolic network')
		
	parser.add_argument('-o', '--output_dir', type=str, required=True, help='output directory')
	parser.add_argument('-c', '--sim_file', type=str, required=True, help='file with EMUs to simulate')
	parser.add_argument('-r', '--reaction_file', type=str, required=True, help='reaction list file')
	
	args = parser.parse_args()
	
	out_dir = args.output_dir
	sim_file = args.sim_file
	reaction_file = args.reaction_file
	
	main(sim_file, reaction_file, out_dir)

	
