# Supplementary material for: EMUlator: An Elementary Metabolite Unit (EMU) Based Isotope Simulator Enabled by Adjacency Matrix
Source: Front Microbiol. 2019 Apr 30;10:922. doi: 10.3389/fmicb.2019.00922 (PMC6503117; doi:10.3389/fmicb.2019.00922)
Supplement: Supplementary file 3 [file Data_Sheet_3.zip › EMUlator/run_simulation.py]

#!/usr/bin/env pyhton
# -*- coding: UTF-8 -*-


__author__ = 'Chao Wu'
__date__ = '9/28/2018'
__version__ = '1.0'


import argparse
from simulate import main


if __name__ == '__main__':
	
	parser = argparse.ArgumentParser(description='This script conducts EMU decomposition of metabolic network')
		
	parser.add_argument('-o', '--output_dir', type=str, required=True, help='output directory')
	parser.add_argument('-c', '--sim_file', type=str, required=True, help='file with EMUs to simulate')
	parser.add_argument('-t', '--reactions', type=str, required=True, help="reaction IDs to specify a flux ratio (2-D plot), e.g. 'v1,v2'")
	parser.add_argument('-m', '--ratio_name', type=str, required=True, help='ratio name corresponding to -t')
	parser.add_argument('-w', '--fitting_method', type=str, required=True, choices=['linear', 'gam'], help="fitting method, 'linear' or 'gam'")
	parser.add_argument('-r', '--reaction_file', type=str, required=True, help='reaction list file')
	parser.add_argument('-e', '--exclude_file', type=str, required=True, help="metabolite list file excluded from mass balance, 'none' if no such file")
	parser.add_argument('-a', '--abun_file', type=str, required=True, help='natural abundance file')
	parser.add_argument('-s', '--subs_file', type=str, required=True, help='substrate labeling file')
	parser.add_argument('-n', '--n_sim', type=int, required=True, help='number of simulation runs')
	parser.add_argument('-p', '--n_process', type=int, required=True, help="number of processes to run simutaneously")
	
	args = parser.parse_args()
	
	out_dir = args.output_dir
	sim_file = args.sim_file
	reactions = args.reactions
	ratio_name = args.ratio_name
	fitting_method = args.fitting_method
	reaction_file = args.reaction_file
	exclude_file = args.exclude_file
	abun_file = args.abun_file
	subs_file = args.subs_file
	n_sim = args.n_sim
	n_process = args.n_process
	
	main(sim_file, reactions, ratio_name, fitting_method, reaction_file, exclude_file, abun_file, subs_file, n_sim, n_process, out_dir)

	
